# Supplementary material for: Bedside gastrointestinal ultrasound combined with acute gastrointestinal injury score to guide enteral nutrition therapy in critically patients
Source: BMC Anesthesiol. 2022 Jul 19;22:231. doi: 10.1186/s12871-022-01772-9 (PMC9295482; doi:10.1186/s12871-022-01772-9)
Supplement: Supplementary file 1 — Additional file 1. Research data. [file 12871_2022_1772_MOESM1_ESM.xlsx]

## Sheet: Sheet1
patient number	name	year	APACHE-Ⅱ	main diagnostic	IAP mmHg	CSA	colonic diameter	colonic peristatic frequency	EN ml/H	Intolerance: GRV ml/q2H, diarrhea, bleeding	EN start time	PA mg/L
	Wang*hua	65	25	pneumonia	22	11	3.8	1	20	190	6	75
					13	9	2.5	3	20	50	24
					12	6	1.9	4	20	25	72	105
					11	5	2.7	4	40	30	120	130
	Lin*hua	70	27	sepsis	9	8	3.2	2	20	110	36	35
					13	10	3.7	2	20	300	72	46
					12	10	3.5	2	20	110	96	58
					13	12	3.7	3	20	100	120	76
	Chen*qiang	66	28	Abdominal infection	12	8	2.2	3	20	10	6	76
					15	7	2.6	4	20	20	24	108
					13	8	2.5	4	40	10	120	178
	Gao*feng	75	25	pancreatitis	19	12	3.8	2	20	340	50	34
					16	11	3.3	1	20	150	72
					11	9	2.8	4	40	10	120	102
	Zhang*xin	72	23	sepsis	15	12	3.5	1	20	1200 diarrhea	52	32
					14	12	3.5	2	20	250 diarrhea	72
					12	11	3.4	2	20	100	96	54
					13	10	3.2	2	20	50	120	78
	Lin*xia	81	29	Abdominal infection	15	12	4.5	1	10	Vomiting, 440	58	65
					14	13	5.1	1	20	Vomiting, 200	72
					12	12	4.8	2	20	20	120	66
	Ye*yang	76	25	pneumonia	18	10	2.8	4	20	20	12	66
					13	9	2.6	4	40	15	48
					18	9	2.7	5	40	20	72	102
					15	9	2.8	4	40	20	120	220
	He*qiong	72	28	Heart failure	14	9	3.8	2	20	100	32	76
					14	9	3.6	2	20	10	48
					12	8	3.2	4	20	10	62
					11	9	2.8	5	20	0	72	86
	Lin*qin	65	25	sepsis	20	13	3.6	2	20	105	26	56
					18	12	3.5	2	20	110	36
					18	12	3.6	2	20	120	48
					19	11	3.4	1	20	100	60
					16	10	3.3	2	20	110	72	60
					17	10	3	3	20	100	120	89
	Li*hui,10	82	28	Heart failure	19	11	3.2	3	20	100	8	72
					19	10	2.9	4	40	30	24
					17	11	2.8	3	40	50	36
					18	9	2.5	5	40	20	48
					15	8	2.7	3	40	20	60
					13	7	2.5	4	40	10	72	103
					12	8	2.8	4	40	30	120	189
	Zhao*hai	78	26	pneumonia	18	12	3	3	20	50	6	87
					18	11	3.2	3	40	40	24
					16	9	2.8	2	40	40	36
					17	8	2.8	4	40	20	48
					15	8	2.7	5	40	20	60
					12	7	2.8	5	40	10	72	112
					13	8	2.7	4	40	20	120	156
	Ye*yang	80	28	Heart failure	20	11	2.9	4	20	60	6	96
					18	10	2.6	4	40	30	18
					17	9	2.7	3	40	10	24
					17	9	2.8	4	40	20	48
					16	7	2.6	5	40	20	60
					14	6	2.5	4	40	10	72	106
					15	8	2.7	4	40	20	120	178
671806		72	26	sepsis	18	10	4	1	20	110	26	35
					17	9	3.8	2	20	120	48
					16	9	4	1	20	115	72	46
					12	8	3.6	2	40	200	120	55
620024		82	28	Heart failure	17	9	3.3	2	20	100	22	38
					17	9	3.9	2	20	102	48
					16	8	3.8	2	20	100	72	89
					13	7	3.9	1	20	82	120	90
654662		76	27	sepsis	17	6	2.5	4	20	30	8	66
					18	6	2	5	40	20	48
					16	5	2.1	5	40	15	72	85
					16	4	2.2	4	40	0	120	102
672802		62	28	pancreatitis	18	10	3.9	0	20	100	20	58
					18	12	3.9	1	20	80	48
					17	12	4	2	20	90	72	89
					16	11	4.2	1	20	80	120	69
872869		68	30	Abdominal infection	17	8	2.9	2	20	60	10	56
					17	8	2.9	4	40	50	24
					15	7	2.8	4	40	60	72	98
					14	7	2.8	5	40	40	120	100
713750		72	24	pneumonia	17	6	2.8	2	20	80	8	56
					14	6	2	2	40	60	72
					15	5	1.8	4	40	10
					16	4	2	4	40	10	120	92
721318		50	28	sepsis	20	8	1.9	2	20	150	36	56
					18	7	2	5	20	110	72
					16	6	2	5	40	50
					16	5	2.2	5	40	10	120	78
730057		66	26	Abdominal infection	16	8	2.9	4	20	30	8	98
					16	5	2.3	4	40	30	24
					15	5	1.9	4	40	20	72	102
					12	4	2	4	40	10	120	120
183542		68	28	Heart failure	18	10	3.5	3	20	150	14	68
					16	12	3.8	3	20	100	24
					16	13	3.8	3	20	105	72
					15	15	3.6	4	20	120	120	96
669791		82	27	MODS	20	12	4	2	20	120	24	55
					18	11	3.9	2	20	140
					18	11	3.9	1	20	80	72
					18	10	4	2	20	100	120	78
437038		85	26	pancreatitis	16	6	2.9	2	20	80	28	62
					15	5	2.2	5	40	10	72
					16	6	2.1	5	40	20
					15	6	2	5	40	15	120	132
653254		66	25	sepsis	18	10	2.8	3	20	80	8	68
					18	9	2.6	4	40	20	24
					16	9	2.6	5	40	20	72	98
					16	10	2.4	5	40	20	120	102
280372		72	28	Heart failure	19	8	2.8	3	20	60	22	78
					15	6	2.5	4	40	60	72
					14	6	2.7	4	40	50	93
					10	5	2	5	40	40	120	98
720726		68	26	Heart failure	18	12	3.9	3	20	100	22	68
					18	11	3.6	2	20	90	24
					17	13	3	2	20	125	72	89
					14	13	4	2	20	110	120	88
626780		82	27	pancreatitis	17	9	3	3	20	40	6	63
					18	8	2.9	5	40	40	24
					16	8	2.7	5	40	40	72	72
					16	6	2.8	4	40	20	120	98
607745		78	26	Heart failure	18	8	3	2	20	60	18	68
					18	8	2.1	4	40	60	24
					16	6	2.6	4	40	50	72	89
					16	8	2.6	4	40	50	120	100
717226		66	29	sepsis	19	9	2.8	4	20	110	26	56
					19	9	2.7	4	40	80
					18	8	2	5	40	60	72	89
					16	7	2.2	4	40	50	120	98
605073		78	28	Heart failure	17	10	3.8	2	20	120	6	78
					17	11	3.2	2	20	90	24
					16	10	3.5	1	20	90	72	96
					16	12	3.3	1	20	100	120	86
606609		82	26	Heart failure	20	10	3.2	2	20	30	20	56
					18	9	3	3	40	35
					16	10	2.5	5	40	20	72	72
					16	9	2.4	5	40	15	120	88
722070		68	28	sepsis	18	8	2.9	3	20	80	6	92
					18	8	3	4	40	20	24
					17	8	2.8	5	40	20	72	102
					16	7	2.6	5	40	10	120	168
616460		72	27	Heart failure	19	13	3.9	1	20	80	8	78
					18	12	4	2	20	110	24
					14	11	4.2	1	20	90	72	98
					15	15	3.6	1	20	120	120	65
621436		82	28	pneumonia	18	10	2.9	3	20	160	8	68
					17	10	3.8	2	20	90	24
					16	12	3.5	2	20	100	72	79
					15	12	3.6	2	20	80	120	98
623101		76	30	Heart failure	16	8	2.7	4	20	120	4	65
					16	8	2.6	4	20	70	24
					15	7	2.8	4	20	92	72	82
					12	8	2.6	4	20	103	120	96
665144		62	24	sepsis	16	10	2.1	3	20	102	18	55
					15	10	3	5	40	60	24
					16	12	2.5	5	40	20	72	72
					14	11	2	6	40	20	120	120
681200		68	28	Abdominal infection	17	9	2.9	3	20	60	18	82
					18	9	2.7	5	40	60	24
					16	8	2.4	4	40	40	72	80
					16	8	2	6	40	20	120	107
687356		72	26	pneumonia	19	9	2.5	3	20	80	8	86
					18	8	2.9	4	40	60	24
					16	8	2.3	4	40	20	72	76
					16	7	2.2	4	40	20	120	105
626156		50	28	Heart failure	18	11	3.1	2	20	80	32	66
					16	10	2.6	3	40	25
					16	9	2.3	5	40	30	72	67
					16	9	2.1	5	40	15	120	103
620675		66	27	sepsis	18	12	3.8	1	20	90	10	66
					18	15	4	2	20	85	24
					17	13	3.8	1	20	105	72	78
					17	12	3.9	1	20	90	120	92
560896		68	26	sepsis	18	9	2.8	5	20	10	4	82
					18	8	2.3	4	40	20	24
					16	8	2.6	4	40	30	72	93
					15	8	2.5	5	40	20	120	120
510513		82	25	Heart failure	17	10	3	2	20	85	13	45
					16	10	2.6	5	20	40	48
					17	9	2.2	5	40	45	72	70
					16	10	1.8	5	40	30	120	132
648740		85	28	sepsis	18	8	2.9	3	20	80	12	88
					17	9	2.3	5	40	60	48
					16	6	2.8	4	40	70	72	100
					12	8	2	4	40	20	120	129
680686		66	26	pancreatitis	17	9	2.4	2	20	100	10	67
					17	6	2.5	4	40	20	48
					16	6	2.5	4	40	25	72	92
					13	6	2.6	4	40	30	120	108
692748		72	27	Abdominal infection	17	10	3	6	20	95	12	55
					18	10	2.6	4	20	20	48
					16	10	2.5	5	40	20	72	65
					16	9	2.5	5	40	20	120	132
736336		68	26	pneumonia	18	10	3.8	2	20	140	16	58
					18	12	4	1	20	60	24
					17	15	4.2	2	20	110	72	89
					16	12	3.9	1	20	60	120	90
648497		82	29	sepsis	17	8	2.9	2	20	60	10	56
					17	8	2	4	40	50	24
					15	9	2.8	4	40	60	72	98
					14	7	2.3	5	40	40	120	102
653254		78	28	Abdominal infection	17	19	3.8	2	20	110	28	56
					17	15	3.5	2	20	60	72
					16	16	3.8	1	20	110
					16	15	3.7	2	20	90	120	90
673497		66	26	Heart failure	20	8	3.1	2	20	60	16	56
					18	5	2	5	20	20	72
					16	5	2.8	4	40	50
					16	6	2.3	4	40	10	120	78
682155		78	28	MODS	16	8	2.9	4	20	30	8	98
					16	8	2.8	4	40	30	24
					15	7	2.6	4	40	20	72	102
					12	7	2.8	4	40	10	120	120
700033		82	27	pancreatitis	18	9	2.6	3	20	50	9	68
					16	9	2.9	3	40	20	24
					16	5	2.4	3	40	40	72
					15	8	1.7	4	40	20	120	102
708244		68	28	sepsis	20	12	3	2	20	120	24	55
					18	9	2.9	2	40	80
					18	10	3.2	3	40	80	72
					18	7	2.4	5	40	30	120	132
710522		72	30	Heart failure	16	9	2.4	2	20	92	28	62
					15	9	2	5	40	60	72
					16	8	1.8	5	40	80
					15	9	2.2	5	40	60	120	89
747661		82	24	Heart failure	18	10	2.8	2	20	80	18	68
					18	11	2.9	2	20	100	24
					16	9	3	3	20	80	72	98
					16	10	3.2	3	20	90	120	93
149917		76	28	pancreatitis	19	10	3.5	3	20	60	22	78
					19	15	2.9	3	20	120	72
					18	12	2.7	3	20	110	93
					18	11	3	2	20	60	120	98
633157		62	26	Heart failure	18	10	3	3	20	60	4	68
					18	11	2.8	2	40	140	24
					17	9	2.8	3	20	85	72	89
					14	12	2.9	3	40	78	120	88
651145		68	28	sepsis	17	9	2.6	3	20	40	6	63
					18	8	2.4	5	40	40	24
					16	8	2.8	5	40	40	72	72
					16	6	2	4	40	20	120	98
523531		72	27	Heart failure	18	10	3.2	2	20	60	18	72
					18	8	2.5	4	40	60	24
					16	9	2.8	4	40	50	72	89
					16	8	2.6	4	40	50	120	105
467645		50	26	Heart failure	19	9	2.9	4	20	110	26	56
					19	9	2.6	4	40	80
					18	8	2.4	5	40	60	72	89
					16	7	2.5	4	40	50	120	102
720252		66	25	sepsis	17	8	2.9	4	20	50	6	78
					17	8	2.6	4	40	40	24
					16	8	2.4	5	40	60	72	89
					16	8	2.5	5	40	20	120	122
479860		68	28	Heart failure	20	12	3.8	2	20	102	20	56
					18	13	3	3	20	110
					16	14	3.5	2	20	90	72	72
					16	13	3.7	2	20	100	120	88
677711		82	26	pneumonia	18	8	2.9	3	20	80	6	92
					18	8	2.6	4	40	20	24
					17	8	2.8	3	40	20	72	102
					16	7	2.6	3	40	10	120	168
637639		85	27	Heart failure	19	10	2.9	4	20	60	8	78
					18	8	2.6	4	40	10	24
					14	9	2.8	5	40	10	72	98
					15	8	2.5	5	40	20	120	122
638542		66	26	sepsis	18	11	2.9	2	20	90	8	68
					17	13	3	3	40	100	24
					16	9	2.9	3	20	120	72	79
					15	12	3.1	2	40	90	120	98
655754		72	29	Abdominal infection	16	8	2.7	4	20	20	4	65
					16	8	2.6	4	40	20	24
					15	7	2.8	4	40	10	72	82
					12	8	2.6	4	40	30	120	96
672729		68	28	pneumonia	16	10	2.8	3	20	102	18	55
					15	9	2.6	3	40	110	24
					16	6	2.8	5	40	80	72	72
					14	5	2.7	5	40	70	120	88
697613		82	26	Heart failure	17	9	2.8	3	20	60	18	134
					18	7	2.9	5	40	60	24
					16	8	2.8	3	40	40	72	91
					16	8	2.6	5	40	20	120	103
706349		78	28	sepsis	19	9	2.9	3	20	80	8	75
					18	8	2.9	4	40	60	24
					16	8	2.8	4	40	20	72	77
					16	7	2.6	4	40	20	120	101
708392		66	27	sepsis	18	11	3	2	20	110	32	66
					16	10	2.8	3	20	70
					16	9	2.9	4	40	20	72	67
					16	9	2.9	5	40	0	120	140
726998		78	28	Heart failure	18	11	2.9	4	20	50	10	66
					18	13	3.2	3	40	80	24
					17	12	3.2	2	20	120	72	78
					17	14	2.8	2	20	90	120	92
633247		82	30	sepsis	18	9	2.8	2	20	10	4	82
					18	12	2.8	1	30	120	24
					16	10	2.9	1	30	96	72	93
					15	14	3.5	2	30	92	120	89
643613		68	24	pancreatitis	17	10	2	2	20	105	28	60
					16	10	1.8	5	40	52	48
					17	9	2.9	5	40	30	72	70
…					16	10	2.1	5	40	30	120	108
650401		72	28	Abdominal infection	18	10	2.9	3	20	80	12	88
					17	13	3.2	3	20	60	48
					16	12	3.5	2	20	70	72	100
					12	15	4	2	20	120	120	99
571361		82	26	pneumonia	17	9	2.6	2	20	100	22	67
					17	9	2.3	5	40	62	48
					16	8	2.8	5	40	28	72	92
					13	7	2.4	5	40	20	120	108
425240		76	28	sepsis	17	8	3.1	1	20	105	20	55
					18	5	2.6	4	40	60	48
					16	4	2.6	5	40	40	72	78
					16	5	2.7	5	40	0	120	120
621352		62	27	Abdominal infection	18	10	2.8	2	20	40	16	58
					18	8	2.8	5	40	40	24
					17	9	2.6	4	40	30	72	89
					16	9	2.6	4	40	20	120	105
690323		68	26	Heart failure	17	11	2.9	2	20	60	10	56
					17	15	3.2	4	40	80	24
					15	13	3.8	3	20	60	72	98
					14	12	3.5	2	20	140	120	100
654724		72	25	MODS	17	9	3	2	20	110	28	56
					17	9	3.2	2	40	60	72
					16	8	2.9	4	20	110
					16	12	2.9	3	20	110	120	92
630511		50	28	pancreatitis	20	10	3.3	2	20	150	36	56
					18	10	2.9	2	20	110	72
					16	8	2.5	4	40	50
					16	8	2.6	4	40	10	120	110
634094		66	26	sepsis	16	12	2.9	4	20	30	8	98
					16	9	2.8	3	40	30	24
					15	10	3	3	40	80	72	102
					12	10	3.2	3	40	110	120	100
635684		68	27	Heart failure	18	10	2.9	3	20	50	12	68
					16	9	2.7	3	40	20	24
					16	9	2.8	5	40	40	72
					15	8	2.6	4	40	20	120	96
667400		82	26	Heart failure	20	12	2.9	2	20	120	24	55
					18	8	2.9	5	40	140
					18	4	2.8	5	40	80	72
					18	5	1.8	2	40	100	120	110
672081		85	29	pancreatitis	16	12	2.9	2	20	120	28	62
					15	13	3.1	3	40	110	72
					16	15	3	3	20	105
					15	14	3.5	2	20	100	120	78
719732		66	28	Heart failure	18	10	2.8	3	20	80	8	68
					18	9	2.6	4	40	20	24
					16	9	2.6	5	40	20	72	98
					16	9	2.4	5	40	20	120	102
742460		72	26	sepsis	19	8	2.8	3	20	60	22	78
					19	12	2.9	3	40	60	72
					18	10	3.6	3	40	90	93
					18	11	3	2	40	90	120	98
743612		68	28	Heart failure	18	7	2.6	3	20	60	4	68
					18	8	2.8	4	40	40	24
					17	7	2.5	4	40	20	72	89
					14	6	2.4	4	40	10	120	102
260401		82	27	Heart failure	17	9	3	3	20	40	6	63
					18	8	2.4	5	40	40	24
					16	8	2.6	5	40	40	72	72
					16	6	2.6	4	40	20	120	98
653829		78	28	sepsis	18	10	3.2	2	20	60	18	72
					18	10	3.1	4	20	60	24
					16	12	2.8	4	20	90	72	89
					16	11	2.6	4	20	90	120	105
674070		66	30	Heart failure	19	9	2.9	4	20	110	26	56
					19	9	2.6	4	40	80
					18	8	2.8	5	40	60	72	89
					16	7	2.5	4	40	50	120	104
691846		78	24	pneumonia	17	8	2.9	4	20	50	6	78
					17	8	2.6	4	40	40	24
					16	8	2.4	5	40	60	72	96
					16	8	2.5	5	40	20	120	122
694061		82	28	Heart failure	20	10	2.1	2	20	102	20	56
					18	9	2.2	3	20	60
					16	10	2	5	40	40	72	72
					16	9	2	5	40	20	120	130
707796		68	26	sepsis	18	8	2.9	3	20	80	6	92
					18	8	2.3	4	40	20	24
					17	8	2.4	5	40	20	72	102
					16	7	2.5	5	40	10	120	168
393781		72	28	Abdominal infection	19	10	2.9	4	20	60	8	78
					18	12	3.5	4	40	100	24
					14	12	3.2	3	20	96	72	98
					15	13	3.4	3	20	100	120	86
531258		82	27	pneumonia	18	10	2.9	4	20	60	8	68
					17	10	2.8	5	40	60	24
					16	9	2.6	4	40	40	72	79
					15	9	2.4	5	40	20	120	98
641978		76	26	Heart failure	16	8	2.7	4	20	20	4	65
					16	8	2.6	4	40	20	24
					15	7	2.8	4	40	10	72	82
					12	8	2.6	4	40	30	120	96
605820		62	25	sepsis	16	10	3.2	3	20	102	18	55
					15	8	3	3	40	110	24
					16	8	2.6	3	40	80	72	72
					14	9	2.4	3	40	70	120	120
625485		68	28	sepsis	17	9	2.9	3	20	60	18	82
					18	9	2.7	3	40	60	24
					16	8	2.8	3	40	40	72	91
					16	8	2.8	3	40	20	120	103
630185		72	26	Heart failure	19	9	2.8	3	20	80	8	75
					18	8	2.9	4	40	60	24
					16	8	1.9	4	40	20	72	76
					16	7	2.7	4	40	20	120	105
637838		50	27	sepsis	18	11	3.1	2	20	110	32	66
					16	10	2.6	3	20	105
					16	9	2.8	3	40	100	72	67
					16	9	2.9	5	40	90	120	90
639199		66	26	pancreatitis	18	10	3.9	4	20	50	10	66
					18	11	3.8	3	40	40	24
					17	13	4	2	20	120	72	78
					17	12	3.7	2	20	90	120	92
726730		68	29	Abdominal infection	18	9	2.8	5	20	10	4	82
					18	8	2.8	4	40	20	24
					16	8	2.6	4	40	30	72	93
					15	8	2.5	5	40	20	120	160
732296		82	28	pneumonia	17	9	2.5	2	20	105	28	60
					16	5	2.6	5	20	100	48
					17	4	2.3	5	20	40	72	70
					16	6	2.1	5	20	30	120	120
736825		85	26	sepsis	18	8	2.9	3	20	80	12	88
					17	9	2.6	5	40	60	48
					16	9	2.5	4	40	70	72	100
					12	8	2.3	4	40	20	120	132
862424		66	28	Abdominal infection	17	12	3.3	2	20	100	22	67
					17	13	3.2	2	20	102	48
					16	15	3.1	3	20	100	72	92
					13	14	3.4	3	20	82	120	108
649932		72	27	Heart failure	17	8	3.1	1	20	105	20	55
					18	8	2.3	5	20	60	48
					16	5	2.6	5	20	50	72	65
					16	6	2.4	5	20	20	120	78
105260		68	28	MODS	18	10	2.8	2	20	40	16	58
					18	8	2.5	3	40	40	24
					17	9	2.6	4	40	30	72	89
					16	7	2.6	4	40	20	120	105
